# Supplementary material for: Ajuforrestin A, an Abietane Diterpenoid from Ajuga ovalifolia var. calanthe, Induces A549 Cell Apoptosis by Targeting SHP2
Source: Molecules. 2022 Aug 25;27(17):5469. doi: 10.3390/molecules27175469 (PMC9457730; doi:10.3390/molecules27175469)
Supplement: Supplementary file 1 [file molecules-27-05469-s001.zip]

Archive with 1 entries (1 files):
- molecules-1849923-supplementary.pdf
